# Supplementary material for: Integrating Genetic Data and Electronic Medical Records to Reassess Variant Pathogenicity in the Taiwanese Han Population
Source: Genes (Basel). 2026 Jul 17;17(7):818. doi: 10.3390/genes17070818 (PMC13410096; doi:10.3390/genes17070818)
Supplement: Supplementary file 1 [file genes-17-00818-s001.zip]

Archive with 1 entries (1 files):
- genes-4326244-supplementary.xlsx
