# Supplementary material for: Integrating Genetic Data and Electronic Medical Records to Reassess Variant Pathogenicity in the Taiwanese Han Population
Source: Genes (Basel). 2026 Jul 17;17(7):818. doi: 10.3390/genes17070818 (PMC13410096; doi:10.3390/genes17070818)
Supplement: Supplementary file 1 [file genes-17-00818-s001.zip › genes-4326244-supplementary.xlsx]

## Sheet: Supplementary_Table_S1
Step	Number remaining	Criteria
Initial genotyped variants	714457	Raw variants included on the genotyping array.
QC-passed variants	508004	Variants passing genotyping quality control.
ClinVar-mapped variants	23394	Variants successfully mapped to ClinVar records.
ClinVar P/LP variants	12694	Variants annotated as pathogenic or likely pathogenic in ClinVar.
Variants meeting the population-frequency criterion	58	Variants with alternative allele frequency (ALT AF) > 0.0001 in the CMUH Genetic Biobank.
Final candidate variants	11	Variants retained for reassessment-oriented analysis after EMR linkage, exclusion of known rare-disease cases or ineligible loci, and availability of clinically relevant EMR diagnoses or laboratory data for phenotype assessment.

## Sheet: Supplementary_Table_S2
Chr	Position_GRCh38	Position_GRCh37	Gene	rsID	Affymetrix probe ID	HGVS	REF	ALT	Variant type	Missing rate (%)	HWE p-value	Missing count	REF/REF count	REF/ALT count	ALT/ALT count	Non-missing N	ALT allele count	CMUH-GB REF AF	CMUH-GB ALT AF	CMUH-GB MAF	TWB2 REF AF	TWB2 ALT AF	Public database source	Public database REF AF	Public database ALT AF
3	38585944	38627436	SCN5A	rs794728912	Affx-89024465	NM_000335.5:c.2533del (p.Val845fs)	AC	A	deletion	0.04	0.05344	204	479196	323	1	479520	325	0.999661	0.000338881	0.000338881	0.9995	0.0005	TopMed	0.999992	8e-06
7	150951697	150648786	KCNH2	rs1060500661	Affx-472941534	NM_000238.4:c.1695del (p.Cys566fs)	AG	A	deletion	0.44	0.15098	2089	357379	111417	8839	477635	129095	0.86486	0.13514	0.13514	0.8661	0.1339	genomAD v4-Exomes	0.999998	2e-06
7	150951700	150648788	KCNH2	rs199473518	Affx-161164484	NM_000238.4:c.1693G>C (p.Ala565Pro)	C	G	SNV	0.41	0.86716	1987	8691	111596	357450	477737	826496	0.134988	0.865012	0.134988	0.1335	0.8665	NA	NA	NA
9	94603438	97365720	FBP1	rs1057517733	Affx-289897384	NM_000507.4:c.960delinsGG (p.Ser321fs)	T	CC	delins / complex	0.07	0.00119	320	911	37847	440646	479404	919139	0.0413732	0.958627	0.0413732	0.0405	0.9595	NA	NA	NA
12	102852922	103246700	PAH	rs796052017	Affx-206977742	NM_000277.1:c.734_735inv (p.Val245Ala)	CA	TG	MNV	0.23	0.00027	1105	28817	175344	274458	478619	724260	0.243386	0.756614	0.243386	0.241	0.759	NA	NA	NA
12	120738874	121176677	ACADS	rs796051906	Affx-206977740	NM_000017.4:c.988_990delinsTGT (p.Arg330Cys)	CGC	TGT	delins / complex	0.1	0.9511	500	96429	237054	145741	479224	528536	0.44855	0.55145	0.44855	0.4498	0.5502	NA	NA	NA
16	30091839	30103160	TBX6	rs3809627	Affx-12639049	NM_004608.4:c.-49+34G>T	C	A	SNV	0.26	0.003	1227	103139	236926	138432	478497	513790	0.463121	0.536879	0.463121	0.4581	0.5419	ALFA	0.58451	0.41549
17	43093184	41245202	BRCA1	rs886040027	Affx-469804127	NM_007294.4:c.2346dup (p.Ile783fs)	-	A	insertion	0.05	0.59265	258	478155	1310	1	479466	1312	0.998632	0.00136819	0.00136819	1	0	NA	NA	NA
19	11113589	11224265	LDLR	rs1555805360	Affx-472941029	NM_000527.5:c.1413_1414delinsGGACAT (p.Gln474fs)	AG	GGACAT	delins / complex	0.33	4e-05	1566	71187	224866	182105	478158	589076	0.384015	0.615985	0.384015	0.38	0.62	NA	NA	NA
19	55018664	55530035	GP6	rs754929349	Affx-89021006	NM_016363.5:c.708_711del (p.Asn236fs)	CTTCG	C	deletion	0.16	0.00526	754	340419	126448	12103	478970	150654	0.842731	0.157269	0.157269	0.845	0.155	genomAD v4-Exomes	0.999873	0.0001268
20	3234173	3214819	SLC4A11	rs797045107	Affx-161163297	NM_001174089.2:c.425_433delinsC (p.Arg142fs)	TGGCGAAGC	G	delins / complex	0.21	0.18742	1002	81583	231548	165591	478722	562730	0.412258	0.587742	0.412258	0.4123	0.5877	NA	NA	NA

## Sheet: Supplementary_Table_S3
Gene	rsID	Chr	Position_GRCh38	Position_GRCh37	REF	ALT	Variant type	HGVS	ClinVar clinical significance	ClinVar review status	ClinVar condition	gnomAD EAS AF	gnomAD global AF	CMUH-GB REF AF	CMUH-GB ALT AF	CMUH-GB MAF	TWB2 REF AF	TWB2 ALT AF	Source URLs
SCN5A	rs794728912	3	38585944	38627436	AC	A	deletion	NM_000335.5:c.2533del (p.Val845fs)	Pathogenic/Likely pathogenic	criteria provided, multiple submitters, no conflicts	Cardiovascular phenotype; Cardiac arrhythmia; not provided; Brugada syndrome; Brugada syndrome 1	NA	NA	0.999661	0.000338881	0.000338881	0.9995	0.0005	https://gnomad.broadinstitute.org/variant/3-38585944-AC-A?dataset=gnomad_r4
KCNH2	rs1060500661	7	150951697	150648786	AG	A	deletion	NM_000238.4:c.1695del (p.Cys566fs)	Pathogenic	criteria provided, single submitter	Long QT syndrome	0	6.84089e-07	0.86486	0.13514	0.13514	0.8661	0.1339	https://gnomad.broadinstitute.org/variant/7-150951697-AG-A?dataset=gnomad_r4
KCNH2	rs199473518	7	150951700	150648788	C	G	SNV	NM_000238.4:c.1693G>C (p.Ala565Pro)	Likely pathogenic	criteria provided, multiple submitters, no conflicts	Cardiovascular phenotype; not provided	NA	NA	0.134988	0.865012	0.134988	0.1335	0.8665	https://gnomad.broadinstitute.org/variant/7-150951700-C-G?dataset=gnomad_r4
FBP1	rs1057517733	9	94603438	97365720	T	CC	delins / complex	NM_000507.4:c.960delinsGG (p.Ser321fs)	Pathogenic	criteria provided, multiple submitters, no conflicts	not provided; Fructose-biphosphatase deficiency	NA	NA	0.0413732	0.958627	0.0413732	0.0405	0.9595	https://gnomad.broadinstitute.org/variant/9-94603438-T-CC?dataset=gnomad_r4
PAH	rs796052017	12	102852922	103246700	CA	TG	MNV	NM_000277.1:c.734_735inv (p.Val245Ala)	NA	NA	NA	NA	NA	0.243386	0.756614	0.243386	0.241	0.759	https://gnomad.broadinstitute.org/variant/12-102852922-CA-TG?dataset=gnomad_r4
ACADS	rs796051906	12	120738874	121176677	CGC	TGT	delins / complex	NM_000017.4:c.988_990delinsTGT (p.Arg330Cys)	Pathogenic/Likely pathogenic	criteria provided, multiple submitters, no conflicts	ACADS-related disorder; not provided; Deficiency of butyryl-CoA dehydrogenase	NA	NA	0.44855	0.55145	0.44855	0.4498	0.5502	https://gnomad.broadinstitute.org/variant/12-120738874-CGC-TGT?dataset=gnomad_r4
TBX6	rs3809627	16	30091839	30103160	C	A	SNV	NM_004608.4:c.-49+34G>T	Conflicting classifications of pathogenicity; Pathogenic	criteria provided, conflicting classifications; no assertion criteria provided	not provided; Fetal anomalies with a likely genetic cause; not specified; Spondylocostal dysostosis 5	0.571318	0.414645	0.463121	0.536879	0.463121	0.4581	0.5419	https://gnomad.broadinstitute.org/variant/16-30091839-C-A?dataset=gnomad_r4
BRCA1	rs886040027	17	43093184	41245202	-	A	insertion	NM_007294.4:c.2346dup (p.Ile783fs)	Pathogenic	reviewed by expert panel	Breast-ovarian cancer, familial, susceptibility to, 1	NA	NA	0.998632	0.00136819	0.00136819	1	0	https://gnomad.broadinstitute.org/variant/17-43093184-T-TA?dataset=gnomad_r4
LDLR	rs1555805360	19	11113589	11224265	AG	GGACAT	delins / complex	NM_000527.5:c.1413_1414delinsGGACAT (p.Gln474fs)	Pathogenic/Likely pathogenic	criteria provided, multiple submitters, no conflicts	Cardiovascular phenotype; Familial hypercholesterolemia; not provided	NA	NA	0.384015	0.615985	0.384015	0.38	0.62	https://gnomad.broadinstitute.org/variant/19-11113589-AG-GGACAT?dataset=gnomad_r4
GP6	rs754929349	19	55018664	55530035	CTTCG	C	deletion	NM_016363.5:c.708_711del (p.Asn236fs)	Pathogenic/Likely pathogenic	criteria provided, multiple submitters, no conflicts	Platelet-type bleeding disorder 11	8.923e-05	0.0001207	0.842731	0.157269	0.157269	0.845	0.155	https://gnomad.broadinstitute.org/variant/19-55018664-CTTCG-C?dataset=gnomad_r4
SLC4A11	rs797045107	20	3234173	3214819	TGGCGAAGC	G	delins / complex	NM_001174089.2:c.425_433delinsC (p.Arg142fs)	Pathogenic	criteria provided, multiple submitters, no conflicts	Corneal dystrophy, Fuchs endothelial, 4; Corneal dystrophy-perceptive deafness syndrome; Congenital hereditary endothelial dystrophy of cornea; not provided	NA	NA	0.412258	0.587742	0.412258	0.4123	0.5877	https://gnomad.broadinstitute.org/variant/20-3234173-TGGCGAAGC-G?dataset=gnomad_r4

## Sheet: Supplementary_Table_S4
Gene	rsID	Phenotype / disease	Phenotype category	Subgroup	EMR data used	ICD-9-CM codes	ICD-10-CM codes	Case definition	Control definition	Disease-specific limitation
SCN5A	rs794728912	Long QT syndrome	Cardiac phenotype	All eligible individuals	ICD diagnosis codes; Structured EMR data	426.89, 426.9, 426.90	I45.81, I45.89, I45.9	Presence of long QT syndrome diagnosis codes.	Individuals not meeting the operational EMR-based case definition.	Absence of EMR diagnosis does not exclude subclinical arrhythmia; ECG, QTc measurements, medication exposure, syncope history, and family history were not systematically available.
SCN5A	rs794728912	Cardiac conduction defects	Cardiac phenotype	All eligible individuals	ICD diagnosis codes; Structured EMR data	426.89, 426.9, 426.90	I45.81, I45.89, I45.9	Presence of cardiac conduction defect diagnosis codes.	Individuals not meeting the operational EMR-based case definition.	Absence of EMR diagnosis does not exclude subclinical arrhythmia; ECG, QTc measurements, medication exposure, syncope history, and family history were not systematically available.
KCNH2	rs1060500661	Long QT syndrome	Cardiac phenotype	All eligible individuals	ICD diagnosis codes; Structured EMR data	426.89, 426.9, 426.90	I45.81, I45.89, I45.9	Presence of long QT syndrome diagnosis codes.	Individuals not meeting the operational EMR-based case definition.	Absence of EMR diagnosis does not exclude subclinical long QT syndrome; ECG, QTc measurements, medication exposure, syncope history, and family history were not systematically available.
KCNH2	rs1060500661	Cardiac conduction defects	Cardiac phenotype	All eligible individuals	ICD diagnosis codes; Structured EMR data	426.89, 426.9, 426.90	I45.81, I45.89, I45.9	Presence of cardiac conduction defect diagnosis codes.	Individuals not meeting the operational EMR-based case definition.	Absence of EMR diagnosis does not exclude subclinical long QT syndrome; ECG, QTc measurements, medication exposure, syncope history, and family history were not systematically available.
KCNH2	rs199473518	Long QT syndrome	Cardiac phenotype	All eligible individuals	ICD diagnosis codes; Structured EMR data	426.89, 426.9, 426.90	I45.81, I45.89, I45.9	Presence of long QT syndrome diagnosis codes.	Individuals not meeting the operational EMR-based case definition.	Absence of EMR diagnosis does not exclude subclinical long QT syndrome; ECG, QTc measurements, medication exposure, syncope history, and family history were not systematically available.
KCNH2	rs199473518	Cardiac conduction defects	Cardiac phenotype	All eligible individuals	ICD diagnosis codes; Structured EMR data	426.89, 426.9, 426.90	I45.81, I45.89, I45.9	Presence of cardiac conduction defect diagnosis codes.	Individuals not meeting the operational EMR-based case definition.	Absence of EMR diagnosis does not exclude subclinical long QT syndrome; ECG, QTc measurements, medication exposure, syncope history, and family history were not systematically available.
FBP1	rs1057517733	Fasting blood glucose	Quantitative laboratory trait	All eligible individuals	Laboratory data	Not applicable	Not applicable	Quantitative laboratory trait analysis; no case definition.	Not applicable.	Hypoglycemia may be transient or context-dependent; fasting status, metabolic crisis history, and confirmatory biochemical testing may be incompletely captured.
FBP1	rs1057517733	Hypoglycemia	Binary laboratory-defined phenotype	All eligible individuals	Laboratory data; ICD diagnosis codes	251.2	E16.x, E15, P70.4	Fasting blood glucose <70 mg/dL.	Individuals not meeting the case definition.	Hypoglycemia may be transient or context-dependent; fasting status, metabolic crisis history, and confirmatory biochemical testing may be incompletely captured.
PAH	rs796052017	Acidosis	ICD-based disease phenotype	All eligible individuals	ICD diagnosis codes	276.2, 775.7	E87.2, P74.0	Presence of acidosis-related EMR diagnosis codes.	Individuals not meeting the operational EMR-based case definition.	Acidosis is a nonspecific proxy for PAH-related disease; phenylalanine levels, newborn screening data, dietary treatment, and compound heterozygosity were not systematically available.
ACADS	rs796051906	Acidosis	ICD-based disease phenotype	All eligible individuals	ICD diagnosis codes	276.2, 775.7	E87.2, P74.0	Presence of acidosis-related EMR diagnosis codes.	Individuals not meeting the operational EMR-based case definition.	Acidosis is a nonspecific proxy for ACADS-related disease; acylcarnitine profiles, newborn screening data, metabolic crisis history, and confirmatory biochemical testing were not systematically available.
TBX6	rs3809627	Height	Anthropometric trait	Male	Anthropometric measurement	Not applicable	Not applicable	Quantitative trait analysis; no case definition.	Not applicable.	Height and short-stature phenotypes may be influenced by age, sex, environmental factors, and skeletal evaluations not captured in structured EMRs.
TBX6	rs3809627	Height	Anthropometric trait	Female	Anthropometric measurement	Not applicable	Not applicable	Quantitative trait analysis; no case definition.	Not applicable.	Height and short-stature phenotypes may be influenced by age, sex, environmental factors, and skeletal evaluations not captured in structured EMRs.
TBX6	rs3809627	Short stature	ICD-based disease phenotype	All eligible individuals	Anthropometric measurement; ICD diagnosis codes	783.43	R62.52	Height below the 3rd percentile.	Individuals not meeting the case definition.	Height and short-stature phenotypes may be influenced by age, sex, environmental factors, and skeletal evaluations not captured in structured EMRs.
BRCA1	rs886040027	Breast cancer	Cancer phenotype	Female only; Age >=20	Cancer diagnosis records; ICD diagnosis codes	174.x, 175.x, 198.81, 233	C50.x, C79.81, Z15.01, D05.x	Presence of breast cancer diagnosis in female individuals aged ≥20 years	Female individuals aged ≥20 years not meeting the operational EMR-based case definition	Cancer predisposition assessment is limited by age-specific penetrance, family history, tumor spectrum, pathology data, and second-hit information not systematically available in EMRs.
LDLR	rs1555805360	LDL cholesterol	Quantitative laboratory trait	All eligible individuals	Laboratory data	Not applicable	Not applicable	Quantitative laboratory trait analysis; no case definition.	Not applicable.	LDL-C interpretation may be affected by lipid-lowering medication, treatment history, fasting status, and cardiovascular risk factors. Small absolute differences may lack clinical relevance.
LDLR	rs1555805360	Elevated LDL cholesterol	Binary laboratory-defined phenotype	All eligible individuals	Laboratory data; ICD diagnosis codes	272.0, 272.4	E78.00, E78.01, E78.2	LDL-C >130 mg/dL.	Individuals not meeting the case definition.	LDL-C interpretation may be affected by lipid-lowering medication, treatment history, fasting status, and cardiovascular risk factors. Small absolute differences may lack clinical relevance.
GP6	rs754929349	Bleeding disorders	Hematologic phenotype	All eligible individuals	ICD diagnosis codes	286.9, 286.90, 790.92	D68.8, D68.9, R79.1	Presence of bleeding disorder diagnosis codes.	Individuals not meeting the operational EMR-based case definition.	Mild bleeding tendency may be underdiagnosed; platelet function testing and bleeding severity measures were not systematically available.
SLC4A11	rs797045107	Corneal dystrophy	Ophthalmologic phenotype	All eligible individuals	ICD diagnosis codes	371.00, 371.000, 371.57, 743.42, 743.43, 743.430	H17.1x, H17.89, H17.9, H18.50, H18.51, H18.59, Q13.3	Presence of corneal dystrophy diagnosis codes.	Individuals not meeting the operational EMR-based case definition.	Corneal dystrophy may be underascertained in routine EMRs; ophthalmologic examination details, corneal imaging, and disease severity measures were not systematically available.
